# Supplementary material for: MAGNET: Counterfactual samples synthesizing for mitigating hallucination in large language models
Source: PLoS One. 2026 Feb 23;21(2):e0340812. doi: 10.1371/journal.pone.0340812 (PMC12928391; doi:10.1371/journal.pone.0340812)
Supplement: S2 File — (XLSX) [file pone.0340812.s002.xlsx]

## Sheet: Sheet1
Relation ID	Template	Label	Train	# of CS	Test
P17	[X] is located in [Y].	country	649	598	263
P19	[X] was born in [Y].	place of birth	559	558	220
P20	[X] died in [Y].	place of death	566	536	251
P27	[X] is [Y] citizen.	country of citizenship	670	630	288
P30	[X] is located in [Y].	continent	665	631	294
P31	[X] is a [Y].	instance of	611	514	268
P36	The capital of [X] is [Y].	capital	313	292	158
P37	The official language of [X] is [Y].	official language	634	611	266
P39	[X] has the position of [Y].	position held	351	303	134
P47	[X] shares border with [Y].	shares border with	456	447	193
P101	[X] works in the field of [Y].	field of work	395	372	176
P103	The native language of [X] is [Y].	native language	637	616	282
P106	[X] is a [Y] by profession.	occupation	577	575	244
P108	[X] works for [Y].	employer	267	262	111
P127	[X] is owned by [Y].	owned by	458	435	158
P131	[X] is located in [Y].	located in the administrative territorial entity	546	496	229
P136	[X] plays [Y] music.	genre	589	568	270
P138	[X] is named after [Y].	named after	329	285	132
P140	[X] is affiliated with the [Y] religion.	religion	302	282	130
P159	The headquarter of [X] is in [Y].	headquarters location	552	524	249
P176	[X] is produced by [Y].	manufacturer	664	520	261
P178	[X] is developed by [Y].	developer	411	379	177
P190	[X] and [Y] are twin cities.	twinned administrative body	462	376	209
P264	[X] is represented by music label [Y].	record label	39	39	14
P276	[X] is located in [Y].	location	543	448	221
P279	[X] is a subclass of [Y].	subclass of	636	523	264
P361	[X] is part of [Y].	part of	530	389	216
P364	The original language of [X] is [Y].	original language of film or TV show	521	515	235
P407	[X] was written in [Y].	language of work or name	581	559	276
P413	[X] plays in [Y] position.	position played on team / speciality	675	653	277
P449	[X] was originally aired on [Y].	original network	550	530	251
P463	[X] is a member of [Y].	member of	149	147	54
P495	[X] was created in [Y].	country of origin	614	569	291
P527	[X] consists of [Y].	has part	664	622	258
P530	[X] maintains diplomatic relations with [Y].	diplomatic relation	655	654	295
P740	[X] was founded in [Y].	location of formation	586	574	257
P937	[X] used to work in [Y].	work location	595	587	258
P1001	[X] is a legal term in [Y].	applies to jurisdiction	461	229	203
P1303	[X] plays [Y].	instrument	360	341	153
P1376	[X] is the capital of [Y].	capital of	123	105	56
P1412	[X] used to communicate in [Y].	languages spoken, written or signed	642	636	282
Total			20587	18930	8824
It is an overview of factual knowledge probing and includes information on the number of training data, the number of test data, and the number of counterfactual samples generated for the training data. (CS = Counterfactual Samples)
