# Supplementary material for: MAGNET: Counterfactual samples synthesizing for mitigating hallucination in large language models
Source: PLoS One. 2026 Feb 23;21(2):e0340812. doi: 10.1371/journal.pone.0340812 (PMC12928391; doi:10.1371/journal.pone.0340812)
Supplement: S3 File — (XLSX) [file pone.0340812.s003.xlsx]

## Sheet: Sheet1
Relation ID	Template	Label	Train	# of CS
P17	[X] is located in [Y].	country	12987	1150
P19	[X] was born in [Y].	place of birth	1375	997
P20	[X] died in [Y].	place of death	2007	1336
P27	[X] is [Y] citizen.	country of citizenship	3046	1164
P30	[X] is located in [Y].	continent	17025	1131
P31	[X] is a [Y].	instance of	2577	1361
P36	The capital of [X] is [Y].	capital	88421	1391
P37	The official language of [X] is [Y].	official language	126795	1432
P39	[X] has the position of [Y].	position held	2284	1392
P47	[X] shares border with [Y].	shares border with	118016	1342
P101	[X] works in the field of [Y].	field of work	2597	1349
P103	The native language of [X] is [Y].	native language	3660	1424
P106	[X] is a [Y] by profession.	occupation	1608	1302
P108	[X] works for [Y].	employer	1018	652
P127	[X] is owned by [Y].	owned by	5245	1271
P131	[X] is located in [Y].	located in the administrative territorial entity	20199	1226
P136	[X] plays [Y] music.	genre	4191	1558
P138	[X] is named after [Y].	named after	9227	1261
P140	[X] is affiliated with the [Y] religion.	religion	2369	1075
P159	The headquarter of [X] is in [Y].	headquarters location	5549	1200
P176	[X] is produced by [Y].	manufacturer	3554	1321
P178	[X] is developed by [Y].	developer	4168	1309
P190	[X] and [Y] are twin cities.	twinned administrative body	6949	1314
P264	[X] is represented by music label [Y].	record label	1522	1087
P276	[X] is located in [Y].	location	14414	1161
P279	[X] is a subclass of [Y].	subclass of	12020	1490
P361	[X] is part of [Y].	part of	19813	1074
P364	The original language of [X] is [Y].	original language of film or TV show	1706	1128
P407	[X] was written in [Y].	language of work or name	2950	1316
P413	[X] plays in [Y] position.	position played on team / speciality	1724	1326
P449	[X] was originally aired on [Y].	original network	5155	1406
P463	[X] is a member of [Y].	member of	1899	1261
P495	[X] was created in [Y].	country of origin	4441	1189
P527	[X] consists of [Y].	has part	8343	1313
P530	[X] maintains diplomatic relations with [Y].	diplomatic relation	74187	1407
P740	[X] was founded in [Y].	location of formation	2198	1387
P937	[X] used to work in [Y].	work location	2471	1317
P1001	[X] is a legal term in [Y].	applies to jurisdiction	17617	1129
P1303	[X] plays [Y].	instrument	2796	1610
P1376	[X] is the capital of [Y].	capital of	80882	1103
P1412	[X] used to communicate in [Y].	languages spoken, written or signed	2926	1420
Total			701931	52082
The following table describes the datasets used when using MAGNET for the target model: \# of evidences is the number of duplicates removed from the evidences provided by the LAMA-TREx dataset. (CS = Counterfactual Samples)
